# Supplementary material for: EEG Correlates of Middle Eastern Music Improvisations on the Ney Instrument
Source: Front Psychol. 2021 Oct 4;12:701761. doi: 10.3389/fpsyg.2021.701761 (PMC8520950; doi:10.3389/fpsyg.2021.701761)
Supplement: Supplementary File 1 — Mean power spectra of theta, alpha, beta-low, beta-high, and gamma at each of the 14 electrodes: pairwise comparisons between baseline and each maqam. [file Data_Sheet_1.ZIP]

Archive with 51 entries (48 files):
- Ney improvisations/
- Ney improvisations/.DS_Store
- __MACOSX/
- __MACOSX/Ney improvisations/
- __MACOSX/Ney improvisations/._.DS_Store
- Ney improvisations/Ajam100.mp3
- __MACOSX/Ney improvisations/._Ajam100.mp3
- Ney improvisations/Ajam120.mp3
- __MACOSX/Ney improvisations/._Ajam120.mp3
- Ney improvisations/Ajam60.mp3
- __MACOSX/Ney improvisations/._Ajam60.mp3
- Ney improvisations/Bayati100.mp3
- __MACOSX/Ney improvisations/._Bayati100.mp3
- Ney improvisations/Bayati120.mp3
- __MACOSX/Ney improvisations/._Bayati120.mp3
- Ney improvisations/Bayati60.mp3
- __MACOSX/Ney improvisations/._Bayati60.mp3
- Ney improvisations/Hijaz100.mp3
- __MACOSX/Ney improvisations/._Hijaz100.mp3
- Ney improvisations/Hijaz120.mp3
- __MACOSX/Ney improvisations/._Hijaz120.mp3
- Ney improvisations/Hijaz60.mp3
- __MACOSX/Ney improvisations/._Hijaz60.mp3
- Ney improvisations/Huzam100.mp3
- __MACOSX/Ney improvisations/._Huzam100.mp3
- Ney improvisations/Huzam120.mp3
- __MACOSX/Ney improvisations/._Huzam120.mp3
- Ney improvisations/Huzam60.mp3
- __MACOSX/Ney improvisations/._Huzam60.mp3
- Ney improvisations/Kurd100.mp3
- __MACOSX/Ney improvisations/._Kurd100.mp3
- Ney improvisations/Kurd120.mp3
- __MACOSX/Ney improvisations/._Kurd120.mp3
- Ney improvisations/Kurd60.mp3
- __MACOSX/Ney improvisations/._Kurd60.mp3
- Ney improvisations/Nahawand100.mp3
- __MACOSX/Ney improvisations/._Nahawand100.mp3
- Ney improvisations/Nahawand120.mp3
- __MACOSX/Ney improvisations/._Nahawand120.mp3
- Ney improvisations/Nahawand60.mp3
- __MACOSX/Ney improvisations/._Nahawand60.mp3
- Ney improvisations/Rast100.m4a
- Ney improvisations/Rast120.m4a
- Ney improvisations/Rast60.m4a
- Ney improvisations/Saba100.mp3
- __MACOSX/Ney improvisations/._Saba100.mp3
- Ney improvisations/Saba120.mp3
- __MACOSX/Ney improvisations/._Saba120.mp3
- Ney improvisations/Saba60.mp3
- __MACOSX/Ney improvisations/._Saba60.mp3
- __MACOSX/._Ney improvisations
